# Supplementary material for: Sonoluminescence Spectra in the First Tens of Seconds of Sonolysis of [BEPip][NTf2], at 20 kHz under Ar
Source: Molecules. 2022 Sep 16;27(18):6050. doi: 10.3390/molecules27186050 (PMC9502986; doi:10.3390/molecules27186050)
Supplement: Supplementary file 1 [file molecules-27-06050-s001.zip]

Archive with 1 entries (1 files):
- molecules-1885572-supplementary.pdf
